# Supplementary material for: Comprehensive transcriptomics and metabolomics analyses reveal that hyperhomocysteinemia is a high risk factor for coronary artery disease in a chinese obese population aged 40–65: a prospective cross-sectional study
Source: Cardiovasc Diabetol. 2023 Aug 24;22:219. doi: 10.1186/s12933-023-01942-0 (PMC10463368; doi:10.1186/s12933-023-01942-0)
Supplement: Supplementary file 6 — Supplementary Material 6 [file 12933_2023_1942_MOESM6_ESM.xlsx]

## Sheet: Sheet 1
Compound ID
